# Supplementary material for: Mental health issues associated with the management of tuberculosis in Homabay, Busia and Kakamega Counties, Kenya
Source: PLoS One. 2024 Apr 16;19(4):e0298268. doi: 10.1371/journal.pone.0298268 (PMC11020984; doi:10.1371/journal.pone.0298268)
Supplement: S1 File — (XLSX) [file pone.0298268.s001.xlsx]

## Sheet: Sheet1
Do you consent to participating in this interview?	Q1.2. Date of Interview	Q1.3. Age of Respondent	Q1.4. Sex of respondent	Q1.5. Respondent level of education	Q1.6. Respondent marital status	Q1.7. County	Q1.8. How long have you been on TB treatment	Q1.9. Have you been diagnosed with TB before?	Q1.10. Are there any members of your household who have been diagnosed with TB?	Q1.11. What is your usual mode of transport to health facility	Q1.11Other. What is your usual mode of transport to health facility? Specify Other	Q2.1. What mental health (MH) issues did you face as a TB patient?	Q2.1/Anxiety	Q2.1/Depression	Q2.1/Psychosis	Q2.1/Drug abuse	Q2.1/Trauma-related disorder	Q2.1/Alcoholism,	Q2.1/Tobacco-related	Q2.1/None	Q2.1/Don't Know	Q2.2. At what time of the TB management Pathway/Journey are MH issues High?	Q2.3a. Suspicion	Q2.3a/Anxiety	Q2.3a/Depression	Q2.3a/Psychosis	Q2.3a/Drug abuse	Q2.3a/Trauma-related disorder	Q2.3a/Alcoholism	Q2.3a/Tobacco-related	Q2.3a/None	Q2.3a/Don't Know	Q2.3b. Testing	Q2.3b/Anxiety	Q2.3b/Depression	Q2.3b/Psychosis	Q2.3b/Drug abuse	Q2.3b/Trauma-related disorder	Q2.3b/Alcoholism	Q2.3b/Tobacco-related	Q2.3b/None	Q2.3b/Don't Know	Q2.3c. Management	Q2.3c/Anxiety	Q2.3c/Depression	Q2.3c/Psychosis	Q2.3c/Drug abuse	Q2.3c/Trauma-related disorder	Q2.3c/Alcoholism
Agree	2022-04-05	35	Female	Primary	Married	Busia	10	No	No	Walking		5 2 1 3	1	1	1	0	1	0	0	0	0	Suspicion	1 2 3 5	1	1	1	0	1	0	0	0	0	2 5 1	1	1	0	0	1	0	0	0	0	2 5 3	0	1	1	0	1	0
Agree	2022-04-05	46	Male	Primary	Married	Kakamega	3	Yes	No	Walking		6 1 2	1	1	0	0	0	1	0	0	0	Management	Depression	0	1	0	0	0	0	0	0	0	Anxiety	1	0	0	0	0	0	0	0	0	Depression	0	1	0	0	0	0
Agree	2022-04-05	48	Male	Primary	Married	Kakamega	8	No	No	Public transport		Anxiety	1	0	0	0	0	0	0	0	0	Suspicion	Anxiety	1	0	0	0	0	0	0	0	0	Anxiety	1	0	0	0	0	0	0	0	0	None	0	0	0	0	0	0
Agree	2022-04-05	20	Male	University	Single	Kakamega	2	No	No	Public transport		Depression	0	1	0	0	0	0	0	0	0	Management	Anxiety	1	0	0	0	0	0	0	0	0	Depression	0	1	0	0	0	0	0	0	0	2 6	0	1	0	0	0	1
Agree	2022-04-05	56	Male	Primary	Married	Kakamega	3	Yes	No	Cycling		None	0	0	0	0	0	0	0	1	0	Suspicion	None	0	0	0	0	0	0	0	1	0	None	0	0	0	0	0	0	0	1	0	None	0	0	0	0	0	0
Agree	2022-04-05	12	Female	Primary	Single	Kakamega	1	No	Yes	Public transport		None	0	0	0	0	0	0	0	1	0	Don't Know	Don't Know	0	0	0	0	0	0	0	0	1	Don't Know	0	0	0	0	0	0	0	0	1	Don't Know	0	0	0	0	0	0
Agree	2022-04-05	40	Female	Primary	Married	Busia	36	No	No	Cycling		2 1	1	1	0	0	0	0	0	0	0	Testing	None	0	0	0	0	0	0	0	1	0	None	0	0	0	0	0	0	0	1	0	None	0	0	0	0	0	0
Agree	2022-04-05	73	Male	Primary	Married	Busia	2	No	No	Cycling		None	0	0	0	0	0	0	0	1	0	Don't Know	None	0	0	0	0	0	0	0	1	0	None	0	0	0	0	0	0	0	1	0	None	0	0	0	0	0	0
Agree	2022-04-05	25	Male	Primary	Single	Busia	2	No	No	Walking		1 2	1	1	0	0	0	0	0	0	0	Suspicion	1 2	1	1	0	0	0	0	0	0	0	1 2	1	1	0	0	0	0	0	0	0	None	0	0	0	0	0	0
Agree	2022-04-05	52	Male	Primary	Married	Busia	5	No	No	Walking		1 2	1	1	0	0	0	0	0	0	0	Testing	Anxiety	1	0	0	0	0	0	0	0	0	1 2	1	1	0	0	0	0	0	0	0	None	0	0	0	0	0	0
Agree	2022-04-05	31	Male	Primary	Divorced/ separated	Busia	6	No	No	Public transport		None	0	0	0	0	0	0	0	1	0	Don't Know	None	0	0	0	0	0	0	0	1	0	None	0	0	0	0	0	0	0	1	0	None	0	0	0	0	0	0
Agree	2022-04-05	36	Male	Primary	Married	Busia	4	Yes	No	Walking		None	0	0	0	0	0	0	0	1	0	Don't Know	None	0	0	0	0	0	0	0	1	0	None	0	0	0	0	0	0	0	1	0	None	0	0	0	0	0	0
Agree	2022-04-05	3	Male	Never gone to school	Single	Kakamega	2	No	No	Public transport		Depression	0	1	0	0	0	0	0	0	0	Testing	Anxiety	1	0	0	0	0	0	0	0	0	Depression	0	1	0	0	0	0	0	0	0	Depression	0	1	0	0	0	0
Agree	2022-04-05	19	Male	University	Single	Kakamega	1	No	No	Other (specify)	Motorbike	Anxiety	1	0	0	0	0	0	0	0	0	Suspicion	Alcoholism	0	0	0	0	0	1	0	0	0	Alcoholism	0	0	0	0	0	1	0	0	0	Anxiety	1	0	0	0	0	0
Agree	2022-04-05	29	Male	University	Single	Kakamega	2	No	No	Walking		Anxiety	1	0	0	0	0	0	0	0	0	Testing	None	0	0	0	0	0	0	0	1	0	Anxiety	1	0	0	0	0	0	0	0	0	None	0	0	0	0	0	0
Agree	2022-04-05	35	Male	Secondary	Married	Kakamega	2	No	No	Public transport		Anxiety	1	0	0	0	0	0	0	0	0	Management	Depression	0	1	0	0	0	0	0	0	0	Anxiety	1	0	0	0	0	0	0	0	0	None	0	0	0	0	0	0
Agree	2022-04-05	26	Male	University	Single	Kakamega	2	No	No	Public transport		Anxiety	1	0	0	0	0	0	0	0	0	Suspicion	Anxiety	1	0	0	0	0	0	0	0	0	Anxiety	1	0	0	0	0	0	0	0	0	Anxiety	1	0	0	0	0	0
Agree	2022-04-06	52	Male	Secondary	Married	Kakamega	12	No	No	Public transport		1 5 2	1	1	0	0	1	0	0	0	0	Management	1 2	1	1	0	0	0	0	0	0	0	None	0	0	0	0	0	0	0	1	0	None	0	0	0	0	0	0
Agree	2022-04-06	26	Male	Secondary	Married	Kakamega	6	No	No	Walking		1 2 5	1	1	0	0	1	0	0	0	0	Suspicion	1 2 5	1	1	0	0	1	0	0	0	0	None	0	0	0	0	0	0	0	1	0	None	0	0	0	0	0	0
Agree	2022-04-06	23	Male	College	Single	Kakamega	12	Yes	Yes	Public transport		1 2 5	1	1	0	0	1	0	0	0	0	Testing	Anxiety	1	0	0	0	0	0	0	0	0	Depression	0	1	0	0	0	0	0	0	0	Anxiety	1	0	0	0	0	0
Agree	2022-04-06	29	Male	College	Single	Kakamega	1	Yes	No	Public transport		1 2 5 6	1	1	0	0	1	1	0	0	0	Suspicion	1 2 6 5	1	1	0	0	1	1	0	0	0	None	0	0	0	0	0	0	0	1	0	Don't Know	0	0	0	0	0	0
Agree	2022-04-06	75	Male	Primary	Married	Kakamega	13	No	No	Walking		1 2	1	1	0	0	0	0	0	0	0	Testing	Anxiety	1	0	0	0	0	0	0	0	0	Anxiety	1	0	0	0	0	0	0	0	0	None	0	0	0	0	0	0
Agree	2022-04-06	78	Male	Primary	Married	Kakamega	9	No	No	Public transport		1 2	1	1	0	0	0	0	0	0	0	Suspicion	Anxiety	1	0	0	0	0	0	0	0	0	1 2 6	1	1	0	0	0	1	0	0	0	None	0	0	0	0	0	0
Agree	2022-04-06	30	Male	Primary	Married	Kakamega	3	No	No	Public transport		1 2	1	1	0	0	0	0	0	0	0	Suspicion	1 2 6	1	1	0	0	0	1	0	0	0	1 2 5	1	1	0	0	1	0	0	0	0	None	0	0	0	0	0	0
Agree	2022-04-06	33	Female	Primary	Divorced/ separated	Kakamega	2	No	No	Public transport		1 2 5	1	1	0	0	1	0	0	0	0	Testing	None	0	0	0	0	0	0	0	1	0	1 2	1	1	0	0	0	0	0	0	0	None	0	0	0	0	0	0
Agree	2022-04-06	73	Male	Primary	Married	Homabay	5	Yes	No	Public transport		Anxiety	1	0	0	0	0	0	0	0	0	Management	Anxiety	1	0	0	0	0	0	0	0	0	Anxiety	1	0	0	0	0	0	0	0	0	Depression	0	1	0	0	0	0
Agree	2022-04-06	32	Male	Secondary	Married	Homabay	1	No	Yes	Public transport		Anxiety	1	0	0	0	0	0	0	0	0	Testing	Depression	0	1	0	0	0	0	0	0	0	2 1	1	1	0	0	0	0	0	0	0	Depression	0	1	0	0	0	0
Agree	2022-04-06	14	Female	Primary	Single	Homabay	9	Yes	No	Walking		None	0	0	0	0	0	0	0	1	0	Suspicion	Anxiety	1	0	0	0	0	0	0	0	0	Anxiety	1	0	0	0	0	0	0	0	0	None	0	0	0	0	0	0
Agree	2022-04-06	58	Male	Primary	Married	Homabay	6	No	No	Public transport		None	0	0	0	0	0	0	0	1	0	Suspicion	1 2	1	1	0	0	0	0	0	0	0	Anxiety	1	0	0	0	0	0	0	0	0	None	0	0	0	0	0	0
Agree	2022-04-06	45	Male	Primary	Widowed/ Widower	Homabay	1	Yes	No	Public transport		1 2	1	1	0	0	0	0	0	0	0	Suspicion	Anxiety	1	0	0	0	0	0	0	0	0	Anxiety	1	0	0	0	0	0	0	0	0	Depression	0	1	0	0	0	0
Agree	2022-04-06	70	Female	Never gone to school	Widowed/ Widower	Homabay	6	No	No	Walking		Anxiety	1	0	0	0	0	0	0	0	0	Suspicion	Anxiety	1	0	0	0	0	0	0	0	0	Anxiety	1	0	0	0	0	0	0	0	0	None	0	0	0	0	0	0
Agree	2022-04-06	22	Female	Primary	Married	Homabay	2	No	No	Walking		None	0	0	0	0	0	0	0	1	0	Suspicion	Depression	0	1	0	0	0	0	0	0	0	Anxiety	1	0	0	0	0	0	0	0	0	None	0	0	0	0	0	0
Agree	2022-04-06	26	Female	University	Married	Kakamega	1	No	No	Public transport		2 1	1	1	0	0	0	0	0	0	0	Testing	2 1	1	1	0	0	0	0	0	0	0	Depression	0	1	0	0	0	0	0	0	0	Depression	0	1	0	0	0	0
Agree	2022-04-07	7	Male	Primary	Single	Homabay	6	No	No	Public transport		None	0	0	0	0	0	0	0	1	0	Suspicion	None	0	0	0	0	0	0	0	1	0	None	0	0	0	0	0	0	0	1	0	None	0	0	0	0	0	0
Agree	2022-04-07	40	Male	Primary	Married	Homabay	6	No	No	Public transport		Depression	0	1	0	0	0	0	0	0	0	Suspicion	2 1	1	1	0	0	0	0	0	0	0	Depression	0	1	0	0	0	0	0	0	0	None	0	0	0	0	0	0
Agree	2022-04-07	41	Female	Secondary	Married	Homabay	6	Yes	No	Public transport		2 1	1	1	0	0	0	0	0	0	0	Testing	Anxiety	1	0	0	0	0	0	0	0	0	Depression	0	1	0	0	0	0	0	0	0	Anxiety	1	0	0	0	0	0
Agree	2022-04-07	27	Male	Secondary	Married	Homabay	6	No	No	Public transport		2 1 5	1	1	0	0	1	0	0	0	0	Testing	Anxiety	1	0	0	0	0	0	0	0	0	Depression	0	1	0	0	0	0	0	0	0	Anxiety	1	0	0	0	0	0
Agree	2022-04-07	38	Male	Secondary	Married	Homabay	6	No	No	Public transport		2 1	1	1	0	0	0	0	0	0	0	Testing	Anxiety	1	0	0	0	0	0	0	0	0	Depression	0	1	0	0	0	0	0	0	0	Anxiety	1	0	0	0	0	0
Agree	2022-04-07	24	Male	Secondary	Single	Homabay	6	No	No	Walking		2 1	1	1	0	0	0	0	0	0	0	Suspicion	1 2	1	1	0	0	0	0	0	0	0	Anxiety	1	0	0	0	0	0	0	0	0	None	0	0	0	0	0	0
Agree	2022-04-07	50	Male	Secondary	Married	Kakamega	9	Yes	No	Other (specify)	Tuk tuk and sometimes motorbike	1 2 7	1	1	0	0	0	0	1	0	0	Testing	Anxiety	1	0	0	0	0	0	0	0	0	Depression	0	1	0	0	0	0	0	0	0	Depression	0	1	0	0	0	0
Agree	2022-04-07	50	Female	Primary	Married	Kakamega	2	No	No	Private vehicle		Anxiety	1	0	0	0	0	0	0	0	0	Testing	Depression	0	1	0	0	0	0	0	0	0	Anxiety	1	0	0	0	0	0	0	0	0	Anxiety	1	0	0	0	0	0
Agree	2022-04-07	25	Female	Secondary	Married	Kakamega	2	No	No	Walking		Anxiety	1	0	0	0	0	0	0	0	0	Suspicion	Depression	0	1	0	0	0	0	0	0	0	Anxiety	1	0	0	0	0	0	0	0	0	None	0	0	0	0	0	0
Agree	2022-04-07	62	Female	Secondary	Divorced/ separated	Kakamega	9	Yes	Yes	Other (specify)	Motorbike	1 5 2	1	1	0	0	1	0	0	0	0	Testing	Anxiety	1	0	0	0	0	0	0	0	0	Trauma-related disorder	0	0	0	0	1	0	0	0	0	None	0	0	0	0	0	0
Agree	2022-04-07	15	Female	Secondary	Single	Kakamega	6	No	Yes	Other (specify)	Motorbike	Anxiety	1	0	0	0	0	0	0	0	0	Testing	Anxiety	1	0	0	0	0	0	0	0	0	Anxiety	1	0	0	0	0	0	0	0	0	Depression	0	1	0	0	0	0
Agree	2022-04-07	8	Male	Primary	Single	Kakamega	6	No	No	Other (specify)	Motorbike	None	0	0	0	0	0	0	0	1	0	Don't Know	None	0	0	0	0	0	0	0	1	0	None	0	0	0	0	0	0	0	1	0	None	0	0	0	0	0	0
Agree	2022-04-07	61	Male	Never gone to school	Married	Kakamega	14	Yes	No	Public transport		Depression	0	1	0	0	0	0	0	0	0	Management	None	0	0	0	0	0	0	0	1	0	Anxiety	1	0	0	0	0	0	0	0	0	None	0	0	0	0	0	0
Agree	2022-04-07	58	Female	Primary	Married	Kakamega	15	No	No	Private vehicle		Depression	0	1	0	0	0	0	0	0	0	Management	1 2	1	1	0	0	0	0	0	0	0	1 2	1	1	0	0	0	0	0	0	0	Depression	0	1	0	0	0	0
Agree	2022-04-07	9	Male	Primary	Single	Kakamega	2	Yes	No	Other (specify)	Motorbike	Anxiety	1	0	0	0	0	0	0	0	0	Testing	Anxiety	1	0	0	0	0	0	0	0	0	Depression	0	1	0	0	0	0	0	0	0	Anxiety	1	0	0	0	0	0
Agree	2022-04-07	34	Female	Secondary	Single	Kakamega	5	No	No	Public transport		2 6	0	1	0	0	0	1	0	0	0	Management	6 1	1	0	0	0	0	1	0	0	0	Anxiety	1	0	0	0	0	0	0	0	0	Anxiety	1	0	0	0	0	0
Agree	2022-04-07	33	Female	Primary	Divorced/ separated	Kakamega	18	Yes	No	Public transport		1 2	1	1	0	0	0	0	0	0	0	Testing	Anxiety	1	0	0	0	0	0	0	0	0	Depression	0	1	0	0	0	0	0	0	0	Depression	0	1	0	0	0	0
Agree	2022-04-07	66	Male	Secondary	Married	Kakamega	18	No	Yes	Public transport		Depression	0	1	0	0	0	0	0	0	0	Testing	Depression	0	1	0	0	0	0	0	0	0	Depression	0	1	0	0	0	0	0	0	0	Depression	0	1	0	0	0	0
Agree	2022-04-07	40	Female	Secondary	Single	Kakamega	6	Yes	No	Public transport		Anxiety	1	0	0	0	0	0	0	0	0	Testing	Anxiety	1	0	0	0	0	0	0	0	0	Depression	0	1	0	0	0	0	0	0	0	Anxiety	1	0	0	0	0	0
Agree	2022-04-07	43	Male	Primary	Married	Busia	5	No	Yes	Walking		Anxiety	1	0	0	0	0	0	0	0	0	Testing	None	0	0	0	0	0	0	0	1	0	Anxiety	1	0	0	0	0	0	0	0	0	None	0	0	0	0	0	0
Agree	2022-04-07	34	Male	Primary	Married	Busia	2	No	No	Public transport		Anxiety	1	0	0	0	0	0	0	0	0	Testing	None	0	0	0	0	0	0	0	1	0	Anxiety	1	0	0	0	0	0	0	0	0	None	0	0	0	0	0	0
Agree	2022-04-07	51	Male	Primary	Married	Busia	2	No	No	Public transport		None	0	0	0	0	0	0	0	1	0	Don't Know	None	0	0	0	0	0	0	0	1	0	None	0	0	0	0	0	0	0	1	0	None	0	0	0	0	0	0
Agree	2022-04-07	23	Male	Secondary	Single	Busia	3	No	No	Public transport		None	0	0	0	0	0	0	0	1	0	Don't Know	None	0	0	0	0	0	0	0	1	0	None	0	0	0	0	0	0	0	1	0	None	0	0	0	0	0	0
Agree	2022-04-07	33	Male	Primary	Single	Busia	4	Yes	Yes	Walking		None	0	0	0	0	0	0	0	1	0	Don't Know	None	0	0	0	0	0	0	0	1	0	None	0	0	0	0	0	0	0	1	0	None	0	0	0	0	0	0
Agree	2022-04-07	49	Male	College	Married	Busia	2	Yes	No	Public transport		2 5 1	1	1	0	0	1	0	0	0	0	Management	Depression	0	1	0	0	0	0	0	0	0	Anxiety	1	0	0	0	0	0	0	0	0	Trauma-related disorder	0	0	0	0	1	0
Agree	2022-04-07	15	Male	Secondary	Single	Busia	7	No	No	Public transport		None	0	0	0	0	0	0	0	1	0	Don't Know	None	0	0	0	0	0	0	0	1	0	None	0	0	0	0	0	0	0	1	0	None	0	0	0	0	0	0
Agree	2022-04-07	28	Male	Primary	Single	Busia	2	No	No	Walking		Depression	0	1	0	0	0	0	0	0	0	Testing	None	0	0	0	0	0	0	0	1	0	Depression	0	1	0	0	0	0	0	0	0	None	0	0	0	0	0	0
Agree	2022-04-07	47	Male	Primary	Married	Busia	7	Yes	No	Cycling		Anxiety	1	0	0	0	0	0	0	0	0	Management	None	0	0	0	0	0	0	0	1	0	None	0	0	0	0	0	0	0	1	0	Anxiety	1	0	0	0	0	0
Agree	2022-04-07	30	Male	Primary	Single	Busia	3	No	No	Public transport		Depression	0	1	0	0	0	0	0	0	0	Management	None	0	0	0	0	0	0	0	1	0	None	0	0	0	0	0	0	0	1	0	Depression	0	1	0	0	0	0
Agree	2022-04-08	41	Male	Primary	Married	Busia	4	No	No	Other (specify)	Private motorbike	Anxiety	1	0	0	0	0	0	0	0	0	Suspicion	Anxiety	1	0	0	0	0	0	0	0	0	None	0	0	0	0	0	0	0	1	0	None	0	0	0	0	0	0
Agree	2022-04-08	44	Male	College	Married	Homabay	6	No	No	Public transport		Anxiety	1	0	0	0	0	0	0	0	0	Suspicion	2 1	1	1	0	0	0	0	0	0	0	Anxiety	1	0	0	0	0	0	0	0	0	None	0	0	0	0	0	0
Agree	2022-04-08	56	Male	Primary	Married	Homabay	6	No	No	Walking		1 2	1	1	0	0	0	0	0	0	0	Testing	Anxiety	1	0	0	0	0	0	0	0	0	Depression	0	1	0	0	0	0	0	0	0	Anxiety	1	0	0	0	0	0
Agree	2022-04-08	75	Male	Primary	Married	Homabay	6	No	No	Public transport		Anxiety	1	0	0	0	0	0	0	0	0	Suspicion	Anxiety	1	0	0	0	0	0	0	0	0	Anxiety	1	0	0	0	0	0	0	0	0	None	0	0	0	0	0	0
Agree	2022-04-08	45	Female	Primary	Married	Homabay	6	No	No	Public transport		2 1 5	1	1	0	0	1	0	0	0	0	Testing	Anxiety	1	0	0	0	0	0	0	0	0	Depression	0	1	0	0	0	0	0	0	0	Anxiety	1	0	0	0	0	0
Agree	2022-04-08	30	Female	Primary	Married	Homabay	6	No	No	Walking		2 1	1	1	0	0	0	0	0	0	0	Suspicion	Depression	0	1	0	0	0	0	0	0	0	Anxiety	1	0	0	0	0	0	0	0	0	None	0	0	0	0	0	0
Agree	2022-04-08	36	Female	Primary	Married	Homabay	6	Yes	No	Public transport		2 1 5	1	1	0	0	1	0	0	0	0	Testing	Anxiety	1	0	0	0	0	0	0	0	0	Depression	0	1	0	0	0	0	0	0	0	Depression	0	1	0	0	0	0
Agree	2022-04-08	46	Male	Primary	Divorced/ separated	Homabay	7	Yes	No	Public transport		1 2	1	1	0	0	0	0	0	0	0	Testing	Anxiety	1	0	0	0	0	0	0	0	0	Depression	0	1	0	0	0	0	0	0	0	Anxiety	1	0	0	0	0	0
Agree	2022-04-08	16	Male	Secondary	Single	Homabay	6	No	No	Public transport		Depression	0	1	0	0	0	0	0	0	0	Suspicion	Depression	0	1	0	0	0	0	0	0	0	Anxiety	1	0	0	0	0	0	0	0	0	None	0	0	0	0	0	0
Agree	2022-04-08	21	Male	Secondary	Single	Homabay	1	No	No	Public transport		2 5	0	1	0	0	1	0	0	0	0	Testing	Anxiety	1	0	0	0	0	0	0	0	0	Depression	0	1	0	0	0	0	0	0	0	Anxiety	1	0	0	0	0	0
Agree	2022-04-08	42	Female	Primary	Divorced/ separated	Busia	2	No	No	Cycling		1 2 4 6 3	1	1	1	1	0	1	0	0	0	Testing	Psychosis	0	0	1	0	0	0	0	0	0	2 3	0	1	1	0	0	0	0	0	0	Depression	0	1	0	0	0	0
[truncated: 94 more columns]

## Sheet: Sheet2
Do you consent to participating in this interview?	Q1.2. Date of Interview	Q1.3. Age of Respondent	Q1.4. Sex of respondent	Q1.5. Respondent level of education	Q1.6. Respondent marital status	Q1.7. County	Q1.8. How long have you been on TB treatment	Q1.9. Have you been diagnosed with TB before?	Q1.10. Are there any members of your household who have been diagnosed with TB?	Q1.11. What is your usual mode of transport to health facility	Q1.11Other. What is your usual mode of transport to health facility? Specify Other	Q2.1. What mental health (MH) issues did you face as a TB patient?	Q2.1/Anxiety	Q2.1/Depression	Q2.1/Psychosis	Q2.1/Drug abuse	Q2.1/Trauma-related disorder	Q2.1/Alcoholism,	Q2.1/Tobacco-related	Q2.1/None	Q2.1/Don't Know	Q2.2. At what time of the TB management Pathway/Journey are MH issues High?	Q2.3a. Suspicion	Q2.3a/Anxiety	Q2.3a/Depression	Q2.3a/Psychosis	Q2.3a/Drug abuse	Q2.3a/Trauma-related disorder	Q2.3a/Alcoholism	Q2.3a/Tobacco-related	Q2.3a/None	Q2.3a/Don't Know	Q2.3b. Testing	Q2.3b/Anxiety	Q2.3b/Depression	Q2.3b/Psychosis	Q2.3b/Drug abuse	Q2.3b/Trauma-related disorder	Q2.3b/Alcoholism	Q2.3b/Tobacco-related	Q2.3b/None	Q2.3b/Don't Know	Q2.3c. Management	Q2.3c/Anxiety	Q2.3c/Depression	Q2.3c/Psychosis	Q2.3c/Drug abuse	Q2.3c/Trauma-related disorder	Q2.3c/Alcoholism
Do you consent to participating in this interview?
Q1.2. Date of Interview
Q1.3. Age of Respondent
Q1.4. Sex of respondent
Q1.5. Respondent level of education
Q1.6. Respondent marital status
Q1.7. County
Q1.8. How long have you been on TB treatment
Q1.9. Have you been diagnosed with TB before?
Q1.10. Are there any members of your household who have been diagnosed with TB?
Q1.11. What is your usual mode of transport to health facility
Q1.11Other. What is your usual mode of transport to health facility? Specify Other
Q2.1. What mental health (MH) issues did you face as a TB patient?
Q2.1/Anxiety
Q2.1/Depression
Q2.1/Psychosis
Q2.1/Drug abuse
Q2.1/Trauma-related disorder
Q2.1/Alcoholism,
Q2.1/Tobacco-related
Q2.1/None
Q2.1/Don't Know
Q2.2. At what time of the TB management Pathway/Journey are MH issues High?
Q2.3a. Suspicion
Q2.3a/Anxiety
Q2.3a/Depression
Q2.3a/Psychosis
Q2.3a/Drug abuse
Q2.3a/Trauma-related disorder
Q2.3a/Alcoholism
Q2.3a/Tobacco-related
Q2.3a/None
Q2.3a/Don't Know
Q2.3b. Testing
Q2.3b/Anxiety
Q2.3b/Depression
Q2.3b/Psychosis
Q2.3b/Drug abuse
Q2.3b/Trauma-related disorder
Q2.3b/Alcoholism
Q2.3b/Tobacco-related
Q2.3b/None
Q2.3b/Don't Know
Q2.3c. Management
Q2.3c/Anxiety
Q2.3c/Depression
Q2.3c/Psychosis
Q2.3c/Drug abuse
Q2.3c/Trauma-related disorder
Q2.3c/Alcoholism
Q2.3c/Tobacco-related
Q2.3c/None
Q2.3c/Don't Know
Q2.3d. Recovery
Q2.3d/Anxiety
Q2.3d/Depression
Q2.3d/Psychosis
Q2.3d/Drug abuse
Q2.3d/Trauma-related disorder
Q2.3d/Alcoholism
Q2.3d/Tobacco-related
Q2.3d/None
Q2.3d/Don't Know
Q2.4. What support did you receive from immediate family/friends to support MH issues?
Q2.4/Encouragement
Q2.4/Financial support
Q2.4/Reminder on taking drugs
Q2.4/Accompaniment to the clinic
Q2.5. How does MH issues affect access and Utilization of TB services?
Q2.5/Non-adherence to anti-TB medication
Q2.5/Self-stigma
Q2.5/Isolation
Q2.5/Poor nutrition
Q2.5/Delay seeking treatment
Q2.5/Suicidal Thoughts and self-harm
Q2.5/Don't Know
Q2.6. How does stigma impact on TB patients?
Q2.6/Delay in seeking treatment
Q2.6/Defaulting on treatment
Q2.6/Relapse
Q2.6/Limited access to services
Q2.6/Other specify…
Q2.6Other. How does stigma impact on TB patients? Specify Other
Q2.7. What other issues affected your mental health during the course of TB management?
Q2.7/Stigma
Q2.7/Healthcare worker attitude
Q2.7/Pressure from life events
Q2.7/Employment status
Q2.7/Income
Q2.7/Marital status
Q2.7/Social relationships
Q2.7/Duration of treatment
Q2.7/Other specify…
Q2.7Other. What other issues affected your mental health during the course of TB management? Specify Other
Q3.1. Are there any support structures/systems existing for TB patients with MH issues?
Q3.1/CHVs
Q3.1/Family
Q3.1/Support groups
Q3.1/Counselling centres
Q3.1/Treatment centres
Q3.1/Don't Know
Q3.2. How can the community structures be improved to enhance health seeking behaviors among TB patients with mental health issues?
Q3.2/Training CHVs and Health care workers on Mental health
Q3.2/Sensitizing community members on Mental Health
Q3.2/Integrating mental health into TB case management process
Q3.2/Establishment of counselling and treatment centres
Q3.2/Creation of a functional referral pathways
Q3.3. What TB Preventive measures are in place at the community level?
Q3.3/Sensitization on TB through Media and CHVs
Q3.3/TB education for the community
Q3.3/Accessibility of TB diagnosis services
Q3.3/CHVs referring suspected cases
Q3.3/Administering the BCG vaccine
Q3.3/Don't know
Q3.4. How do the attitudes and perceptions of HCWs contribute to mental health issues among TB patients?
Q3.4/Stigmatization
Q3.4/Poor quality of care
Q3.4/Denial of services
Q3.4/Loss to follow up
Q3.4/Disengagement of the patient on TB care
Q3.4/Don't Know
Go to an open space and take GPS
_gps_latitude
_gps_longitude
_gps_altitude
_gps_precision
Interviewers name
Specify other Interviewer's name not in the list
start_time
end_time
device_id
instanceID
_id
_uuid
_submission_time
_index
_parent_table_name
_parent_index
_tags
_notes
_version
_duration
_submitted_by
_xform_id
[truncated: 94 more columns]
